# Supplementary material for: Tip110/SART3 regulates IL-8 expression and predicts the clinical outcomes in melanoma
Source: Mol Cancer. 2018 Aug 17;17:124. doi: 10.1186/s12943-018-0868-z (PMC6098614; doi:10.1186/s12943-018-0868-z)
Supplement: Supplementary file 1 — Supplementary materials. (ZIP 3620 kb) [file 12943_2018_868_MOESM1_ESM.zip]

Archive with 5 entries (5 files):
- Figure S1.tif
- Figure S2.tif
- Figure S3.tif
- List of Primers.pdf
- Materials and Methods plus Supp Figures S1-S3.pdf
